# Supplementary material for: Lipid-Iron Nanoparticle with a Cell Stress Release Mechanism Combined with a Local Alternating Magnetic Field Enables Site-Activated Drug Release
Source: Cancers (Basel). 2020 Dec 14;12(12):3767. doi: 10.3390/cancers12123767 (PMC7765112; doi:10.3390/cancers12123767)
Supplement: Supplementary file 1 [file cancers-12-03767-s001.zip]

Archive with 3 entries (2 files):
- supplementary materials/
- supplementary materials/cancers-1022541-suppl.pdf
- supplementary materials/cancers-1022541-supplementary video.mp4
